# Supplementary material for: Electrocorticography is superior to subthalamic local field potentials for movement decoding in Parkinson’s disease
Source: eLife. 2022 May 27;11:e75126. doi: 10.7554/eLife.75126 (PMC9142148; doi:10.7554/eLife.75126)
Supplement: Figure 1—source data 2. [file elife-75126-fig1-data2.zip]

Archive with 1 entries (1 files):
- Figure_1C.mat
