# Supplementary material for: Electrocorticography is superior to subthalamic local field potentials for movement decoding in Parkinson’s disease
Source: eLife. 2022 May 27;11:e75126. doi: 10.7554/eLife.75126 (PMC9142148; doi:10.7554/eLife.75126)
Supplement: Figure 3—source data 2. [file elife-75126-fig3-data2.csv]

	fbands	lat	loc	r2	sub
0	all	IPS	ECOG_STN	0.5051519999999999	000
1	all	CON	ECOG_STN	0.825908	000
2	all	CON	ECOG_STN	0.4980643333333334	001
3	all	IPS	ECOG_STN	0.33281	001
4	all	IPS	ECOG_STN	0.13473500000000002	001
5	all	CON	ECOG_STN	0.538827	001
6	all	CON	ECOG_STN	0.06558866666666667	004
7	all	IPS	ECOG_STN	0.25077699999999997	004
8	all	IPS	ECOG_STN	0.478311	004
9	all	CON	ECOG_STN	0.22202733333333333	004
10	all	CON	ECOG_STN	0.27912699999999996	005
11	all	IPS	ECOG_STN	0.08659266666666667	005
12	all	IPS	ECOG_STN	0.0	005
13	all	CON	ECOG_STN	0.029611	005
14	all	CON	ECOG_STN	0.0	006
15	all	IPS	ECOG_STN	0.5026493333333334	006
16	all	CON	ECOG_STN	0.19079866666666667	006
17	all	IPS	ECOG_STN	0.02226033333333333	006
18	all	CON	ECOG_STN	0.27270466666666665	006
19	all	IPS	ECOG_STN	0.0	006
20	all	IPS	ECOG_STN	0.046104	006
21	all	CON	ECOG_STN	0.4065223333333334	006
22	all	CON	ECOG_STN	0.0	007
23	all	IPS	ECOG_STN	0.0019783333333333332	007
24	all	CON	ECOG_STN	0.32292066666666663	008
25	all	IPS	ECOG_STN	0.0	008
26	all	CON	ECOG_STN	0.008965333333333334	009
27	all	IPS	ECOG_STN	0.015316999999999999	009
28	all	CON	ECOG_STN	0.20142666666666667	010
29	all	IPS	ECOG_STN	0.021777666666666667	010
30	all	IPS	ECOG_STN	0.0	010
31	all	CON	ECOG_STN	0.08957333333333334	010
32	all	CON	ECOG_STN	0.22112300000000004	013
33	all	IPS	ECOG_STN	0.004116	013
34	all	IPS	ECOG_STN	0.0	014
35	all	CON	ECOG_STN	0.07574633333333333	014
36	beta_gamma	IPS	ECOG_STN	0.20000966666666664	000
37	beta_gamma	CON	ECOG_STN	0.7908503333333333	000
38	beta_gamma	CON	ECOG_STN	0.414413	001
39	beta_gamma	IPS	ECOG_STN	0.34021133333333337	001
40	beta_gamma	IPS	ECOG_STN	0.08749866666666667	001
41	beta_gamma	CON	ECOG_STN	0.25092566666666666	001
42	beta_gamma	CON	ECOG_STN	0.07103066666666667	004
43	beta_gamma	IPS	ECOG_STN	0.27773566666666666	004
44	beta_gamma	IPS	ECOG_STN	0.40074499999999996	004
45	beta_gamma	CON	ECOG_STN	0.097375	004
46	beta_gamma	CON	ECOG_STN	0.253781	005
47	beta_gamma	IPS	ECOG_STN	0.044317666666666665	005
48	beta_gamma	IPS	ECOG_STN	0.0	005
49	beta_gamma	CON	ECOG_STN	0.04465433333333333	005
50	beta_gamma	CON	ECOG_STN	0.0006213333333333333	006
51	beta_gamma	IPS	ECOG_STN	0.435329	006
52	beta_gamma	CON	ECOG_STN	0.13421766666666668	006
53	beta_gamma	IPS	ECOG_STN	0.0	006
54	beta_gamma	CON	ECOG_STN	0.12940666666666667	006
55	beta_gamma	IPS	ECOG_STN	0.0	006
56	beta_gamma	IPS	ECOG_STN	0.08149833333333334	006
57	beta_gamma	CON	ECOG_STN	0.35329666666666665	006
58	beta_gamma	CON	ECOG_STN	0.0	007
59	beta_gamma	IPS	ECOG_STN	0.0	007
60	beta_gamma	CON	ECOG_STN	0.06205	008
61	beta_gamma	IPS	ECOG_STN	0.0	008
62	beta_gamma	CON	ECOG_STN	0.0	009
63	beta_gamma	IPS	ECOG_STN	0.0	009
64	beta_gamma	CON	ECOG_STN	0.145953	010
65	beta_gamma	IPS	ECOG_STN	0.035623	010
66	beta_gamma	IPS	ECOG_STN	0.0	010
67	beta_gamma	CON	ECOG_STN	0.02176	010
68	beta_gamma	CON	ECOG_STN	0.008542	013
69	beta_gamma	IPS	ECOG_STN	0.002275	013
70	beta_gamma	IPS	ECOG_STN	0.0	014
71	beta_gamma	CON	ECOG_STN	0.06188933333333333	014
