# Supplementary material for: Electrocorticography is superior to subthalamic local field potentials for movement decoding in Parkinson’s disease
Source: eLife. 2022 May 27;11:e75126. doi: 10.7554/eLife.75126 (PMC9142148; doi:10.7554/eLife.75126)
Supplement: Figure 4—source data 2. [file elife-75126-fig4-data2.csv]

	time_point[s]	rho_ECOG	p_ECOG	rho_STN	p_STN
0	-3.0	-0.2870166899742693	0.1918	-0.41457966329616674	0.1032
1	-2.9000000000000004	-0.07289312761251283	0.4184	-0.10478387094298722	0.3803
2	-2.8000000000000003	0.08200476856407693	0.4064	-0.09111640951564104	0.3982
3	-2.7	0.2505701261680129	0.2197	0.04555820475782052	0.4514
4	-2.6	0.23234684426488467	0.2503	-0.11845133237033335	0.3592
5	-2.5	0.21412356236175645	0.2658	-0.1913444599828462	0.2828
6	-2.4000000000000004	0.2824608694984872	0.1979	0.07744894808829489	0.4039
7	-2.3000000000000003	0.13667461427346156	0.3465	-0.04555820475782052	0.4496
8	-2.2	0.19590028045862823	0.2798	0.24601430569223082	0.2318
9	-2.1	0.17767699855550007	0.2978	0.03644656380625642	0.4654
10	-2.0	0.17767699855550007	0.3023	0.14578625522502567	0.3331
11	-1.9000000000000001	0.15489789617658978	0.3271	0.12300715284611541	0.3529
12	-1.8	0.4009122018688206	0.1125	0.3006841514016155	0.1824
13	-1.7000000000000002	0.39180056091725646	0.1102	0.0956722299914231	0.3859
14	-1.6	0.18678863950706415	0.2857	0.07744894808829489	0.4072
15	-1.5	0.13211879379767952	0.3483	0.21867938283753854	0.2616
16	-1.4000000000000001	0.2414584852164488	0.2355	0.13667461427346156	0.3353
17	-1.3	0.3143516128289616	0.1718	0.25968176711957697	0.2207
18	-1.2000000000000002	0.01822328190312821	0.4777	-0.01822328190312821	0.4817
19	-1.1	0.06833730713673078	0.4247	0.10478387094298722	0.3836
20	-1.0	0.12300715284611541	0.3661	0.009111640951564104	0.4889
21	-0.9	-0.050114025233602574	0.4347	-0.05922566618516668	0.4398
22	-0.8	-0.3826889199656924	0.1229	-0.086560589039859	0.4045
23	-0.7000000000000001	-0.18678863950706415	0.2958	0.05922566618516668	0.4332
24	-0.6000000000000001	-0.2733492285469231	0.2133	0.03189074333047437	0.4689
25	-0.5	-0.06378148666094874	0.4236	0.1412304347492436	0.3346
26	-0.4	0.041002384282038465	0.4483	-0.02277910237891026	0.4795
27	-0.30000000000000004	-0.07289312761251283	0.4214	-0.0956722299914231	0.3834
28	-0.2	-0.03189074333047437	0.4647	-0.35535399711100013	0.1401
29	-0.1	-0.692484712318872	0.0106	-0.5284751751907181	0.0477
30	0.0	-0.6059241232790129	0.0247	-0.5922566618516668	0.0305
31	0.1	-0.5831450209001027	0.0301	-0.7517103785040387	0.0052
32	0.2	-0.6241474051821412	0.0205	-0.6788172508915258	0.0133
33	0.30000000000000004	-0.7744894808829488	0.0039	-0.7334870966009104	0.0047
34	0.4	-0.701596353270436	0.0098	-0.7562661989798207	0.0043
35	0.5	-0.7744894808829488	0.0031	-0.7517103785040387	0.0047
36	0.6000000000000001	-0.7699336604071668	0.0042	-0.7380429170766925	0.0069
37	0.7000000000000001	-0.5512542775696283	0.0401	-0.7972685832618591	0.002
38	0.8	-0.4829169704328976	0.0669	-0.701596353270436	0.0104
39	0.9	-0.4100238428203847	0.1049	-0.5512542775696283	0.0406
40	1.0	-0.3826889199656924	0.121	-0.4692495090055514	0.0708
41	1.1	-0.30979579235317956	0.1783	-0.6469265075610514	0.0169
42	1.2000000000000002	-0.2870166899742693	0.1921	-0.30979579235317956	0.1734
43	1.3	-0.2733492285469231	0.2065	-0.30979579235317956	0.1743
44	1.4000000000000001	-0.21412356236175645	0.2533	-0.15489789617658978	0.3148
45	1.5	-0.346242356159436	0.1476	-0.20956774188597443	0.2741
46	1.6	-0.11845133237033335	0.3613	0.03644656380625642	0.4563
47	1.7000000000000002	0.054669845709384636	0.4432	-0.009111640951564104	0.4878
48	1.8	-0.08200476856407693	0.4043	0.050114025233602574	0.4347
49	1.9000000000000001	0.013667461427346159	0.4861	0.11845133237033335	0.3576
50	2.0	-0.18678863950706415	0.2933	0.15945371665237182	0.3245
51	2.1	-0.050114025233602574	0.4501	-0.009111640951564104	0.4908
52	2.2	-0.04555820475782052	0.4443	0.03644656380625642	0.449
53	2.3000000000000003	-0.08200476856407693	0.4129	0.2414584852164488	0.2383
54	2.4000000000000004	0.06378148666094874	0.4272	0.22323520331332056	0.2583
55	2.5	-0.041002384282038465	0.4511	-0.03644656380625642	0.4551
56	2.6	0.041002384282038465	0.4517	0.050114025233602574	0.4458
57	2.7	-0.009111640951564104	0.4967	0.07744894808829489	0.4122
58	2.8000000000000003	0.10478387094298722	0.3767	-0.04555820475782052	0.4527
59	2.9000000000000004	-0.15489789617658978	0.3259	-0.10022805046720515	0.3839
